# Supplementary material for: First Report of the Joint Exposure to Glyphosate and Glufosinate of a Male Population in the Province of Córdoba (Argentina)
Source: Toxics. 2023 Dec 14;11(12):1020. doi: 10.3390/toxics11121020 (PMC10747456; doi:10.3390/toxics11121020)
Supplement: Supplementary file 1 [file toxics-11-01020-s001.zip]

Archive with 2 entries (2 files):
- Table S1.xls
- Table S2- revised.xls
