# Supplementary material for: First Report of the Joint Exposure to Glyphosate and Glufosinate of a Male Population in the Province of Córdoba (Argentina)
Source: Toxics. 2023 Dec 14;11(12):1020. doi: 10.3390/toxics11121020 (PMC10747456; doi:10.3390/toxics11121020)
Supplement: Supplementary file 1 [file toxics-11-01020-s001.zip › Table S1.xls]

## Sheet: Table S1
Table S1	Summary of the methodology used for GLY, AMPA and GLU analysis in plasma
	Method
Pre-treatment	100 µL Plasma
	+ 100 µL ACN
	Vortex (1 min)
	Centrifugation (10 min-1699 g)
	Acidification to pH=1 with HCl 0.3 M
	Agitation (1 h)
	Neutralization to pH=7 with NaOH 3 M
Derivatization	Volumen adjusted with water to 0.8 mL
	+ 0.1 mL of borate buffer (40 mM, pH= 9)
	+ 0.1 mL of FMOC-Cl 6.5 mM
	2 h in darkness and agitation
	+ formic acid 1% to reach pH=3
	Centrifugation (1 min-1699 g)
Solid Phase Extraction	Supernatant
	+ 5 mL water
	+ 0.1 mL EDTA 4%
	Oasis HLB 200 mg-3 mL
	Conditioning: 2 x 2.5 mL MeOH and 2 x 2.5 mL water (0.1% formic acid, pH=3)
	Elution: 2 x 2.5 mL of MeOH
Final sample conditioning	Concentration under nitrogen
	Reconstitution in 100 µL of MeOH:Ammonium acetate 5mM (50:50 v/v)
	Centrifugation (5 min-1699 g).
