# Supplementary material for: First Report of the Joint Exposure to Glyphosate and Glufosinate of a Male Population in the Province of Córdoba (Argentina)
Source: Toxics. 2023 Dec 14;11(12):1020. doi: 10.3390/toxics11121020 (PMC10747456; doi:10.3390/toxics11121020)
Supplement: Supplementary file 1 [file toxics-11-01020-s001.zip › Table S2- revised.xls]

## Sheet: Table S2
Table S2	Summary of the methodology used for GLY, AMPA and GLU analysis in urine. Main changes for each methodology are highlighted.
	Method
	A	B	C	D	E	F	G	H	I	J	K
Pre-treatment	1 mL Urine	1 mL Urine	1 mL Urine	1 mL Urine	1 mL Urine	1 mL Urine	1 mL Urine	1 mL Urine	1 mL Urine	1 mL Urine	1 mL Urine
	Centrifugation (10 min-1000 g)	Centrifugation (10 min-1000 g)	+ 1 mL NaOH 0.6 M	Centrifugation (10 min-1000 g)	Centrifugation (10 min-1000 g)	Centrifugation (10 min-1000 g)	Centrifugation (10 min-1000 g)	Centrifugation (10 min-1000 g)	Centrifugation (10 min-1000 g)	Centrifugation (10 min-1000 g)	Centrifugation (10 min-1000 g)
		+ 0.4 mL EDTA 4%, pH=3
		Agitation and resting for 15 min
	Acidification to pH=1 with HCl 0.3 M	Acidification to pH=1 with HCl 0.3 M		Acidification to pH=1 with HCl 0.3 M	Acidification to pH=1 with HCl 0.3 M	Acidification to pH=1 with HCl 0.3 M	Acidification to pH=1 with HCl 0.3 M	Acidification to pH=1 with HCl 0.3 M	Acidification to pH=1 with HCl 0.3 M	Acidification to pH=1 with HCl 0.3 M	Acidification to pH=1 with HCl 0.3 M
	Agitation (1 h)	Agitation (1 h)	Agitation (1 h)	Agitation (1 h)	Agitation (1 h)	Agitation (1 h)	Agitation (1 h)	Agitation (1 h)	Agitation (1 h)	Agitation (1 h)	Agitation (1 h)
	Neutralization to pH=7 with NaOH 3 M	Neutralization to pH=7 with NaOH 3 M	Neutralization to pH=7 with NaOH 3 M	Neutralization to pH=7 with NaOH 3 M	Neutralization to pH=7 with NaOH 3 M	Neutralization to pH=7 with NaOH 3 M	Neutralization to pH=7 with NaOH 3 M	Neutralization to pH=7 with NaOH 3 M	Neutralization to pH=7 with NaOH 3 M	Neutralization to pH=7 with NaOH 3 M	Neutralization to pH=7 with NaOH 3 M
										+ 9 mL 100 mM Na2B4O7 and 100 mM K3PO4	+ 36 mL 100 mM Na2B4O7 and 100 mM K3PO4
										Shaking (1 min) and sonication ( 5 min)	Shaking (1 min) and sonication ( 5 min)
Derivatization	Volumen adjusted with water to 8 mL	Volumen adjusted with water to 8 mL	Volumen adjusted with water to 8 mL	Volumen adjusted with water to 8 mL	Volumen adjusted with water to 16 mL	Volumen adjusted with water to 32 mL	Volumen adjusted with water to 80 mL	Volumen adjusted with water to 8 mL	Volumen adjusted with water to 32 mL
	+ 1 mL of borate buffer (40 mM, pH= 9)	+ 1 mL of borate buffer (40 mM, pH= 9)	+ 1 mL of borate buffer (40 mM, pH= 9)	+ 1 mL of borate buffer (40 mM, pH= 9)	+ 2 mL of borate buffer (40 mM, pH= 9)	+ 4 mL of borate buffer (40 mM, pH= 9)	+ 10 mL of borate buffer (40 mM, pH= 9)	+ 1 mL of borate buffer (40 mM, pH= 9)	+ 4 mL of borate buffer (40 mM, pH= 9)
	+ 1 mL of FMOC-Cl 6.5 mM	+ 1 mL of FMOC-Cl 6.5 mM	+ 1 mL of FMOC-Cl 6.5 mM	+ 1 mL of FMOC-Cl 12 mM	+ 2 mL of FMOC-Cl 6.5 mM	+ 4 mL of FMOC-Cl 6.5 mM	+ 10 mL of FMOC-Cl 6.5 mM	+ 1 mL of FMOC-Cl 6.5 mM	+ 4 mL of FMOC-Cl 6.5 mM	+ 1 mL of FMOC-Cl 6.5 mM	+ 4 mL of FMOC-Cl 6.5 mM
	2 h in darkness and agitation	2 h in darkness and agitation	2 h in darkness and agitation	2 h in darkness and agitation	2 h in darkness and agitation	2 h in darkness and agitation	2 h in darkness and agitation	2 h in darkness and agitation	2 h in darkness and agitation	2 h in darkness and agitation	2 h in darkness and agitation
	+ formic acid 1% to reach pH=3	+ formic acid 1% to reach pH=3	+ formic acid 1% to reach pH=3	+ formic acid 1% to reach pH=3	+ formic acid 1% to reach pH=3	+ formic acid 1% to reach pH=3	+ formic acid 1% to reach pH=3	+ formic acid 1% to reach pH=3	+ formic acid 1% to reach pH=3	+ formic acid 1% to reach pH=3	+ formic acid 1% to reach pH=3
	Centrifugation (1 min-1699 g)	Centrifugation (1 min-1699 g)	Centrifugation (1 min-1699 g)	Centrifugation (1 min-1699 g)	Centrifugation (1 min-1699 g)	Centrifugation (1 min-1699 g)	Centrifugation (1 min-1699 g)	Centrifugation (1 min-1699 g)	Centrifugation (1 min-1699 g)	Centrifugation (1 min-1699 g)	Centrifugation (1 min-1699 g)
Solid Phase Extraction	Supernatant	Supernatant	Supernatant	Supernatant	Supernatant	Supernatant	Supernatant	Supernatant	Supernatant	Supernatant	Supernatant
	+ 10 mL water	+ 10 mL water	+ 10 mL water	+ 10 mL water	+ 10 mL water	+ 10 mL water	+ 10 mL water	+ 10 mL water	+ 10 mL water	+ 10 mL water	+ 10 mL water
	+ 0.4 mL EDTA 4%	+ 0.4 mL EDTA 4%	+ 0.4 mL EDTA 4%	+ 0.4 mL EDTA 4%	+ 0.4 mL EDTA 4%	+ 0.4 mL EDTA 4%	+ 0.4 mL EDTA 4%	+ 0.4 mL EDTA 4%	+ 0.4 mL EDTA 4%	+ 0.4 mL EDTA 4%	+ 0.4 mL EDTA 4%
	Oasis HLB 200 mg-3 mL	Oasis HLB 200 mg-3 mL	Oasis HLB 200 mg-3 mL	Oasis HLB 200 mg-3 mL	Oasis HLB 200 mg-3 mL	Oasis HLB 200 mg-3 mL	Oasis HLB 200 mg-3 mL	Oasis WAX 60 mg-3 mL	Oasis WAX 60 mg-3 mL	Oasis HLB 200 mg-3 mL	Oasis HLB 200 mg-3 mL
	Conditioning: 2 x 2.5 mL MeOH and 2 x 2.5 mL water (0.1% formic acid, pH=3)	Conditioning: 2 x 2.5 mL MeOH and 2 x 2.5 mL water (0.1% formic acid, pH=3)	Conditioning: 2 x 2.5 mL MeOH and 2 x 2.5 mL water (0.1% formic acid, pH=3)	Conditioning: 2 x 2.5 mL MeOH and 2 x 2.5 mL water (0.1% formic acid, pH=3)	Conditioning: 2 x 2.5 mL MeOH and 2 x 2.5 mL water (0.1% formic acid, pH=3)	Conditioning: 2 x 2.5 mL MeOH and 2 x 2.5 mL water (0.1% formic acid, pH=3)	Conditioning: 2 x 2.5 mL MeOH and 2 x 2.5 mL water (0.1% formic acid, pH=3)	Conditioning: 2 x 2.5 mL of MeOH (0.1% NH4OH) and 2 x 2.5 mL water	Conditioning: 2 x 2.5 mL of MeOH (0.1% NH4OH) and 2 x 2.5 mL water	Conditioning: 2 x 2.5 mL MeOH and 2 x 2.5 mL water (0.1% formic acid, pH=3)	Conditioning: 2 x 2.5 mL MeOH and 2 x 2.5 mL water (0.1% formic acid, pH=3)
	Elution: 2 x 5 mL of MeOH	Elution: 2 x 5 mL of MeOH	Elution: 2 x 5 mL of MeOH	Elution: 2 x 5 mL of MeOH	Elution: 2 x 5 mL of MeOH	Elution: 2 x 5 mL of MeOH	Elution: 2 x 5 mL of MeOH	Elution: 2 x 5 mL of MeOH (0.1% NH4OH)	Elution: 2 x 5 mL of MeOH (0.1% NH4OH)	Elution: 2 x 5 mL of MeOH	Elution: 2 x 5 mL of MeOH
Final sample conditioning	Concentration of 1 mL of elute under nitrogen	Concentration of 1 mL of elute under nitrogen	Concentration of 1 mL of elute under nitrogen	Concentration of 1 mL of elute under nitrogen	Concentration of 1 mL of elute under nitrogen	Concentration of 1 mL of elute under nitrogen	Concentration of 1 mL of elute under nitrogen	Concentration of 1 mL of elute under nitrogen	Concentration of 1 mL of elute under nitrogen	Concentration of 1 mL of elute under nitrogen	Concentration of 1 mL of elute under nitrogen
	Reconstitution in 100 µL of MeOH:Ammonium acetate 5mM (50:50 v/v)	Reconstitution in 100 µL of MeOH:Ammonium acetate 5mM (50:50 v/v)	Reconstitution in 100 µL of MeOH:Ammonium acetate 5mM (50:50 v/v)	Reconstitution in 100 µL of MeOH:Ammonium acetate 5mM (50:50 v/v)	Reconstitution in 100 µL of MeOH:Ammonium acetate 5mM (50:50 v/v)	Reconstitution in 100 µL of MeOH:Ammonium acetate 5mM (50:50 v/v)	Reconstitution in 100 µL of MeOH:Ammonium acetate 5mM (50:50 v/v)	Reconstitution in 100 µL of MeOH:Ammonium acetate 5mM (50:50 v/v)	Reconstitution in 100 µL of MeOH:Ammonium acetate 5mM (50:50 v/v)	Reconstitution in 100 µL of MeOH:Ammonium acetate 5mM (50:50 v/v)	Reconstitution in 100 µL of MeOH:Ammonium acetate 5mM (50:50 v/v)
	Centrifugation (10 min-1699 g).	Centrifugation (10 min-1699 g).	Centrifugation (10 min-1699 g).	Centrifugation (10 min-1699 g).	Centrifugation (10 min-1699 g).	Centrifugation (10 min-1699 g).	Centrifugation (10 min-1699 g).	Centrifugation (10 min-1699 g).	Centrifugation (10 min-1699 g).	Centrifugation (10 min-1699 g).	Centrifugation (10 min-1699 g).
